# Supplementary material for: Anti-Survival and Pro-Apoptotic Effects of 6-Shogaol on SW872 Human Liposarcoma Cells via Control of the Intrinsic Caspase Pathway, STAT-3, AMPK, and ER Stress
Source: Biomolecules. 2020 Sep 28;10(10):1380. doi: 10.3390/biom10101380 (PMC7650770; doi:10.3390/biom10101380)
Supplement: Supplementary file 1 [file biomolecules-10-01380-s001.zip]

Archive with 2 entries (2 files):
- biomolecules-936149-supplementary/Figure S1 and S2.pdf
- biomolecules-936149-supplementary/Table S1.doc
